# Supplementary material for: Ruxolitinib-Loaded Imprinted Polymeric Drug Reservoir for the Local Management of Post-Surgical Residual Glioblastoma Cells
Source: Polymers (Basel). 2023 Feb 15;15(4):965. doi: 10.3390/polym15040965 (PMC9962605; doi:10.3390/polym15040965)
Supplement: Supplementary file 1 [file polymers-15-00965-s001.zip]

Archive with 1 entries (1 files):
- polymers-2139998-supplementary.pdf
